# Supplementary material for: Comparative analysis of novel hormonal agents in non-metastatic castration-resistant prostate cancer: A Taiwanese perspective
Source: PLoS One. 2024 Aug 7;19(8):e0306900. doi: 10.1371/journal.pone.0306900 (PMC11305548; doi:10.1371/journal.pone.0306900)
Supplement: S1 File — (XLSX) [file pone.0306900.s001.xlsx]

## Sheet: 工作表1
diagnosed date	Age of diagnosis	BH(cm)	BW(kg)	BMI	開始使用NHA之PSA	診斷前最近一次PSA(iPSA) 日期	診斷前最近一次PSA(iPSA) 數值	切片 Gleason score值1	切片 Gleason score值2	切片 GS grade group	Clinical T stage	Image T stage	Clinical N stage	Clinical M stage	Initial_clinical_staging	primary metastasis - non pelvic LN	primary metastasis - bone	primary metastasis - viseral	radical_prostatectomy	Radical prostatectomy	OP Date	initial Radiation therapy (RT)	RT date	radiation_therapy	ADT for localized PCa	ADT for localized PCa 開始日	ADT for localized PCa 結束日	ADT_alone	Patho GS 1	Patho GS 2	3rd component 5	Path. G Score group	Gleason score at initial diagnosis	Specimen volume (ml)	Tumor %	Tumor volume (ml)	Path T stage	Patho N stage	Extraprostatic extension (ECE)	Seminal vesicle invasion	Perineural invasion	Angiolymphatic invasion	Surgcal margin positive	Biochemical recurrence (BCR)	BCR Date	PSA persistence after OP	手術後接受 radiation therapy	手術後接受 radiation therapy_gp	date-Radiation
2012-09-03	49	168.8	70.7	24.8127	1.455		280	4	4	8	7.T3a	7.T3a	1.N0	1.M0	2	0.無	0.無	0.無	1	1. RARP	2012-10-30	0.無		0	2. adjuvant (after R/T or OP)	2013-03-25		0	4	4		4: 4+4	2		25	21.54	9.T4	1:N1	1.有	0.無	1.有	1.有	1: positive	1: yes	2020-12-01	0: no	1: adjuvant(手術後一年內)	1	2013-03-25
2011-05-26	71	167	61	21.8724	2.69		69.45	3	5	8	9.T4	10.不明或未註記	2.N1	1.M0	4	0.無	0.無	0.無	1	1. RARP	2011-05-26	0.無		0	2. adjuvant (after R/T or OP)	2016/9/99		0	5	4		5: 4+5/5+4/5+5	2		75		8.T3b	1:N1	1.有	1.有	1.有	1.有	1: positive	1: yes	2019-07-17	0: no	0: no	0
2012-07-15	69	176	82	26.4721	0.587		519	4	3	7	5.T2b	10.不明或未註記	1.N0	1.M0	1	0.無	0.無	0.無	1	1. RARP	2015-05-08	0.無		0	2. adjuvant (after R/T or OP)	2018-04-13		0	4	3		3: 4+3	1	76	16	12.16	7.T3a	0.N0	0.無	0.無	0.無	0.無	0: negative	1: yes	2016-04-29	0: no	0: no	0
2016-03-15	66	170	84	29.0657	2.079		49.19	4	5	9	10.不明或未註記	10.不明或未註記	9. 不明或未記錄	9. 不明或未記錄		0.無	0.無	0.無	1	1. RARP	2016-05-07	2復發	2019-03-27	1	2. adjuvant (after R/T or OP)	2017-03-03		0	4	5		5: 4+5/5+4/5+5	2	57.4	26.1	15	7.T3a	1:N1	1.有	0.無	0.無	0.無	0: negative	1: yes	2017-02-27	0: no	2. salvage(手術後大於一年)	1	2019-03-27
2018-10-09	70	160.3	60.2	23.4277	1.281		14.58	3	4	7	10.不明或未註記	9.T4	9. 不明或未記錄	9. 不明或未記錄		0.無	0.無	0.無	1	1. RARP	2018-11-01	2復發	2020-09-16	1	2. adjuvant (after R/T or OP)	2019-01-21		0	4	5		5: 4+5/5+4/5+5	2	37.47	41	15.4	8.T3b	1:N1	1.有	0.無	1.有	1.有	1: positive	1: yes	2019-01-15	0: no	2. salvage(手術後大於一年)	1	2020-09-16
2012-08-15	69	163	59	22.2063	0.346		64	4	5	9	10.不明或未註記	10.不明或未註記	9. 不明或未記錄	9. 不明或未記錄		0.無	0.無	0.無	1	1. RARP	2012-11-27	0.無		0	2. adjuvant (after R/T or OP)	2012-11-27		0	4	5		5: 4+5/5+4/5+5	2		80		8.T3b	0.N0	1.有	1.有	1.有	1.有	0: negative	1: yes	2020-08-01	0: no	2. salvage(手術後大於一年)	1	2022-06-20
2020-12-24	62	161	70	27.0051	11.95		未知	5	4	9	5.T2b	10.不明或未註記	1.N0	1.M0	1	0.無	0.無	0.無	1	1. RARP	2021-02-03	2復發	2021-06-08	1	2. adjuvant (after R/T or OP)	2021-06-09		0	5	4		5: 4+5/5+4/5+5	2	31.12	30.6	9.52	8.T3b	0.N0	0.無	1.有	0.無	0.無	0: negative	1: yes	2021-04-09	0: no	1: adjuvant(手術後一年內)	1	2021-06-08
2012-08-21	75	164	73	27.1416	2.548		233	4	5	9	10.不明或未註記	10.不明或未註記	9. 不明或未記錄	9. 不明或未記錄		0.無	0.無	0.無	0	0. no OP		0.無		0	3. ADT alone (no OP	2013-07-26	2022-12-01	1
2020-07-13	70	145	64	30.44	1.565		387.496	4	5	9	6.T2c	10.不明或未註記	1.N0	1.M0	1	0.無	0.無	0.無	1	1. RARP	2020-11-24	2復發	2022-06-13	1	1. neoadjuvnat or concurrent (before or during R/T or OP)	2020-07-15		0	4	5		5: 4+5/5+4/5+5	2	66.352	5.4	3.583	6.T2c	0.N0	0.無	0.無	1.有	1.有	0: negative	1: yes	2021-02-25	1: yes	2. salvage(手術後大於一年)	1	2022-06-13
2020-07-14	76	180	89	27.4691	0.364		22.188				10.不明或未註記	10.不明或未註記	9. 不明或未記錄	9. 不明或未記錄		0.無	0.無	0.無	1	1. RARP	2020-07-14	0.無		0	2. adjuvant (after R/T or OP)	2020-10-05		0	4	5		5: 4+5/5+4/5+5	2	50.444	63.125	32.938	8.T3b	0.N0	1.有	1.有	1.有	1.有	1: positive	1: yes	2020-08-31	1: yes	0: no	0
2019-06-19	69	174	70	23.1206	1.226		221.9	4	5	9	10.不明或未註記	10.不明或未註記	9. 不明或未記錄	9. 不明或未記錄		0.無	0.無	0.無	1	1. RARP	2019-12-26	0.無		0	1. neoadjuvnat or concurrent (before or during R/T or OP)	2019-08-16		0										0.N0	0.無	0.無	0.無	0.無	0: negative	1: yes	2021-05-27	1: yes	0: no	0
2009-06-23	68	155	90	37.461	1.267		未知	3	3	6	10.不明或未註記	10.不明或未註記	9. 不明或未記錄	9. 不明或未記錄		0.無	0.無	0.無	0	0. no OP		2復發	2012/99/99	1	2. adjuvant (after R/T or OP)	2018-06-12		0					2
2017-04-25	69	170	64	22.1453	0.255		20.916	4	3	7	10.不明或未註記	10.不明或未註記	9. 不明或未記錄	9. 不明或未記錄		0.無	0.無	0.無	1	1. RARP	2019-07-16	0.無		0	1. neoadjuvnat or concurrent (before or during R/T or OP)	2019-04-24		0	5	5		5: 4+5/5+4/5+5	2	14.56	77	11.211	8.T3b	0.N0	1.有	1.有	1.有	0.無	2. positive	1: yes	2020-03-05	0: no	0: no	0
2017-08-01	78	160	62	24.2187	0.384		13.89	5	5	10	10.不明或未註記	10.不明或未註記	9. 不明或未記錄	9. 不明或未記錄		0.無	0.無	0.無	1	1. RARP	2018-03-23	0.無		0	1. neoadjuvnat or concurrent (before or during R/T or OP)	2017-10-18		0	5	5		5: 4+5/5+4/5+5	2	32.98	55.5	18.32	7.T3a	0.N0	1.有	0.無	1.有	0.無	1: positive	1: yes	2018-09-11	0: no	0: no	0
2015-02-03	81	163	74	27.852	0.294		176	5	5	10	10.不明或未註記	10.不明或未註記	9. 不明或未記錄	9. 不明或未記錄		0.無	0.無	0.無	1	1. RARP	2015-11-14	0.無		0	1. neoadjuvnat or concurrent (before or during R/T or OP)	2015-02-26		0	5	4		5: 4+5/5+4/5+5	2	40.2	23		6.T2c	0.N0	0.無	0.無	1.有	0.無	1: positive	1: yes	2016-02-22	0: no	0: no	0
2014-11-20	55	164	86	31.975	0.344		6.6	5	5	10	3.T1c	10.不明或未註記	1.N0	1.M0	1	0.無	0.無	0.無	1	1. RARP	2014-12-06	0.無		0	2. adjuvant (after R/T or OP)	2015-02-27		0	5	5		5: 4+5/5+4/5+5	2	40.19	35.15	4.1887	8.T3b	1:N1	1.有	0.無	1.有	1.有	1: positive	1: yes	2015-01-16	0: no	2. salvage(手術後大於一年)	1	2017-11-13
2016-01-13	58	167	86	30.8365	0.918		5.9	4	3	7	4.T2a	10.不明或未註記	1.N0	1.M0	1	0.無	0.無	0.無	1	1. RARP	2016-02-19	2復發		1	2. adjuvant (after R/T or OP)	2016-08-12		0	5	4		5: 4+5/5+4/5+5	2	27.6	47		6.T2c	0.N0	0.無	0.無	1.有	0.無	0: negative	1: yes	2016-06-27	0: no	1: adjuvant(手術後一年內)	1	2016-08-16
2019-07-01	57	174	54	17.8359	4.72		26	5	4	5	2c	3a	0	0	1				1	1	2020-03-10	0		0	1	2019-09-23	2020-05-20	0	4	5		5	2	15	25		y3b	1	1	1	1	0	1	1	2020-09-17	0	0	0
2014-08-27	63	173	85	28.4005	7.69	2014-08-15	1084	4	5	5	3b		1	0	4				0	0		0		0	3	2014-10-17		1					2
2010-08-24	67	162.3	73	27.7131	3.9		26.4	3	4	2	2c		0	0	1				1	1	2010-11-08	0		0				0	3	4	1	2	1	30	80		3b	0	0	1	1	1	1	1	2011-01-03	1	0	0
2020-07-30	63	158	73	29.2421	1.15		40.43	5	4	5	3b	4	1	0	4				0	0		1	2021-05-01	1	1	2020-09-01		0					2											1	2021-09-03	0	0	0
2001-11-28	72	163	65	24.4646	13.6						2c		1	0	4				1	3	2001-11-28			0	2	2002-01-01		0	4	3		3	1	65			3a	0					1	1
2015-01-28	64	163	68	25.5937	10.09		98.85	4	5	5	2C	3a	1	0	4				0	0		0		0	3	2015-02-09		1					2
2016-03-01	63	166.7	70.9	25.5138	3.29		5.2	4	5	5	2B	3a	0	0	1				1	1	2016-04-27	0		0	0			0	3	5		4	2	30	20		3a	0	1	0	1	0	1	1	2017-04-17	0	1	1	2017-05-11
2015-10-16	61	163	73	27.4756	0.317		25.38	5	5	5	2b	4	1	0	4				1	1	2015-11-23			0				0	4	5		5	2	50	45		3a	0	1	0	1	0	1	1	2015-12-22	1	1	1	2016-12-13
2009-07-01	60	167.5	76	27.0884	1.25		9.431	4	3	3	2b	3a	0	0	1				1	2	2009-10-23			0				0	3	4		2	1	27	30		3a	x	1	0				1	2010-10-06	0	0	0
2018-07-15	68	167	71	25.4581	0.208	2018-10-15	25.001	4	4	4: 4+4	5.T2b	10.不明或未註記	1.N0	1.M0	1	0.無	0.無	0.無	1	1. RARP	2019-04-09	0.無		0	1. neoadjuvnat or concurrent (before or during R/T or OP)	2018-11-02		0	4	4		4: 4+4	2	29.328	92.14	27.023	7.T3a	2.N1	1.有	0.無	1.有	1.有	1: positive	1: yes	2019-08-26	0: no	0: no	0
2019-05-30	81	168	80	28.3447	0.458	2019-05-24	88.686	4	4	4: 4+4	5.T2b	10.不明或未註記	1.N0	1.M0	1	0.無	0.無	0.無	0	0. no OP		0.無		0	1. neoadjuvnat or concurrent (before or during R/T or OP)	2019-06-05		0					2
2005-07-21	69		55		2.537			4	4	4: 4+4	10.不明或未註記	10.不明或未註記	9. 不明或未記錄	9. 不明或未記錄		0.無	0.無	0.無	0	0. no OP		9.未知		0		未知		0					2
2013-06-22	71				0.314	2013/6/99	137	4	4	4: 4+4	6.T2c	10.不明或未註記	1.N0	1.M0	1	0.無	0.無	0.無	1	1. RARP	2014-03-07	9.未知		0	1. neoadjuvnat or concurrent (before or during R/T or OP)	2013-08-09	2022-08-10	0	4	5		5: 4+5/5+4/5+5	2	40.19	未註記	未註記	6.T2c	1.N0	0.無	0.無	1.有	1.有	0: negative	1: yes	2014-07-07	0: no	0: no	0
2016-08-26	77	164	78	29.0006	3.686	2019-07-12	38.031	5	5	5: 4+5/5+4/5+5	2.T1b	10.不明或未註記	1.N0	1.M0	1	0.無	0.無	0.無	0	0. no OP		1.有	2019-11-18	1				0					2											1: yes	2022-01-27
2014-05-07	62	164	66	24.539	2.21	2014/5/99	118	4	5	5: 4+5/5+4/5+5	8.T3b	10.不明或未註記	1.N0	1.M0	2	0.無	0.無	0.無	1	1. RARP	2014/8/99	0.無		0	2. adjuvant (after R/T or OP)	2016/12/99	2022-12-14	0					2											0: no BCR	2016/12/99	0: no	0: no	0
2018-07-15	60	170	71	24.5675	3.267	2018-11-14	30.029	5	4	5: 4+5/5+4/5+5	5.T2b	10.不明或未註記	1.N0	1.M0	1	0.無	0.無	0.無	1	1. RARP	2018-11-15	1.有	2019/2/99	1	2. adjuvant (after R/T or OP)	2019-02-13		0	4	5		5: 4+5/5+4/5+5	2	51.1	7.93	3.974	6.T2c	1.N0	0.無	0.無	1.有	0.無	0: negative	1: yes	2019-01-10	1: yes	1: adjuvant(手術後一年內)	1	2019/2/99
2014-09-26	79	153	55	23.4952	1.767	2014-09-10	26	4	5	5: 4+5/5+4/5+5	8.T3b	10.不明或未註記	1.N0	1.M0	2	0.無	0.無	0.無	1	1. RARP	2015-03-07	0.無		0	1. neoadjuvnat or concurrent (before or during R/T or OP)	2014-11-07		0	4	5		5: 4+5/5+4/5+5	2	15.59	3.4	未註記	8.T3b	1.N0	1.有	1.有	1.有	0.無	0: negative	1: yes	2016-03-29	1: yes	0: no	0
2017-03-31	81	160	62	24.2187	3.303	2017-03-21	77.205	4	5	5: 4+5/5+4/5+5	7.T3a	10.不明或未註記	1.N0	1.M0	2	0.無	0.無	0.無	0	0. no OP		0.無		0	1. neoadjuvnat or concurrent (before or during R/T or OP)	2017-05-03		0					2
2013-04-05	82	160	50	19.5312	34.946	2013-03-14	199.23	5	4	5: 4+5/5+4/5+5	7.T3a	10.不明或未註記	1.N0	1.M0	2	0.無	0.無	0.無	0	0. no OP		1.有	2013-05-06	1	2. adjuvant (after R/T or OP)	2014-10-28		0					2											1: yes	2014-05-15
2014-11-05	59				1.974	2014-11-18	31.1	3	4	2: 3+4	7.T3a	6.T2c	1.N0	1.M0	2	0.無	0.無	0.無	0	0. no OP		0.無		0	1. neoadjuvnat or concurrent (before or during R/T or OP)	2014/11/99		0					1
2020-11-13	61	166	88	31.935	0.164	2020-11-11	734.003	4	3	3: 4+3	6.T2c	10.不明或未註記	2.N1	2.M1a	5	0.無	0.無	0.無	1	1. RARP	2021-03-02	1.有	2021-05-26	1	1. neoadjuvnat or concurrent (before or during R/T or OP)	2020-11-23		0					1	24.024	31.66	7.606	8.T3b	2.N1	1.有	1.有	1.有	1.有	0: negative	1: yes	2021-05-21	1: yes	1: adjuvant(手術後一年內)	1	2021-05-26
2016-10-05	82		62		0.467	2016-10-03	319.407	4	5	5: 4+5/5+4/5+5	6.T2c	10.不明或未註記	2.N1	2.M1a	5	0.無	0.無	0.無	0	0. no OP		0.無		0	1. neoadjuvnat or concurrent (before or during R/T or OP)	2016-10-26		0					2
2011-10-15	59	172	72	24.3375	0.393	2011-10-20	15	3	3	1: 3+3 或更少	7.T3a	10.不明或未註記	1.N0	1.M0	2	0.無	0.無	0.無	1	1. RARP	2011-12-23	1.有	未知	0	2. adjuvant (after R/T or OP)	未知		0	4	3		3: 4+3	1	未知	未知	未知	7.T3a	1.N0			1.有	1.有	1: positive	1: yes	2014/10/99	0: no	1: adjuvant(手術後一年內)	1	未知
2003-03-17	59	167.9	77.2	27.3852	1.33			3	3	1									0	0		1	2003-03-01	1	0			0					1											1	2018-03-05	0	0	0
2016-03-21	75	169.5	75.5	26.2789	5.88		37.85	3	4	2	2	3a	0	0	1				0	0		0		0	3	2016-04-20		1					1
2003-03-13	43				1.61		56.19	4	3	3	1c		0	0	1				1	3	2003-04-15	0		0	0			0	4	5		5	2	35			3b	0	1	1			1	1	2004-03-01	0	0	0
2020-07-09	81	159	64	25.3155	6.31		44.96	3	3	1	1c		0	0	1				0	0		0		0	3	2020-10-13		1					1
2019-05-23	85	163	64	24.0882	26.76		357	4	3	3	3b	4	0	0	2				0	0		0		0	3	2019-06-01		1					1											1	2021-01-14	0	0	0
2015-11-11	74	160.5	75	29.1146	3.72		133	4	5	5	3a	2c	0	0	2				1	1	2016-03-30	0		0	1	2015-11-27	2016-04-18	0	4	5		5	2	40	15		y3b	1	1	1	1	1	1	1	2016-12-05	0	0	0
2020-02-13	69	163	50	18.8189	2.22		263.1	5	5	5	2c	4	0	1	5		1		0	0		0		0	3	2020-04-23		1					2
2018-10-09	80	159	60	23.7332	2.89	2018-10-04	66.58	4	4	4	2c		0	1	5		1		0	0		0		0	3	2018-11-07		1					2
2020-05-06	85	159.5	67.5	26.5328	3.91		50.65	4	5	5	3b	3b	0	0	2				0	0		0		0	3	2020-05-25		1					2
2006-02-03	57	171.1	96	32.7922	2.51		79.83	5	4	5	2c		0	0	1				1	1	2006-03-23			0				0	4	5		5	2	65	80		4	0	1	1			0	1	2009-05-04
2021-05-28	80	162.3	58.4	22.1705	4.74		57	5	4	5	3		1	0	4				0	0		0		0	3	2021-09-01		1					2
2021-02-01	75	162.7	66.4	25.0838	0.366		15.32	5	5	5	3a	3b	0	0	2				1	1	2021-03-26			0	1	2021-02-25		0	4	5		5	2	40	45		3b	1	1	1	1	1	1	1	2022-07-14
2013-09-07	80	160	64	25	15.93		83.35	4	4	4	2b		1	0	4				0	0		0		0	3	2013-10-31		1					2
2019-12-20	51	162.2	61.6	23.4142	1.37		202.7	4	5	5	3b	3a	1	0	4				1	1	2020-08-17			0	1	2020-01-21	2021-01-07	0	4	5		5	2	20	1		3a	0	1	0	1	1	1	1	2021-09-09	0
2022-07-15	85	164	63.9	23.7582	4.95		132	3	4	2	4	4	1	1	5	1			0	0		0		0	3	2020-08-13		1					1
2019-05-23	85	163	64	24.0882	26.18		357	4	3	3	3b		0	0	2				0	0		0		0	3	2019-06-01		1					1
2007-07-15	51	162.2	64.5	24.5165	8.07	2007/99/99	75.6	未知	未知		10.不明或未註記	10.不明或未註記	1.N0	1.M0		0.無	0.無	0.無	1	1. RARP	2007/09/99	9.未知		0	2. adjuvant (after R/T or OP)	2007/11/99		0	未知	未知														1: yes	2007-10-01	1: yes	0: no	0
2017-05-15	73	162	82.2	31.3214	2.954	2017/5/99	40.73	4	5	5: 4+5/5+4/5+5	7.T3a	10.不明或未註記	2.N1	1.M0	4	0.無	0.無	0.無	1	1. RARP	2017-11-02	0.無		0	1. neoadjuvnat or concurrent (before or during R/T or OP)	2017/5/99	2019-10-09	0					2	40.714	85	34.58	8.T3b	2.N1	1.有	1.有	1.有	1.有	1: positive	1: yes	2017-12-11	1: yes	0: no	0
2014-08-18	66	159	58	22.9421	8.374	2014/8/99	70.01	4	5	5: 4+5/5+4/5+5	10.不明或未註記	10.不明或未註記	9. 不明或未記錄	1.M0	4	0.無	0.無	0.無	1	1. RARP	2015-04-14	1.有	2020-05-07	1	2. adjuvant (after R/T or OP)	2015/10/99		0	4	5		5: 4+5/5+4/5+5	2	未知	未知	未知	8.T3b	2.N1						1: yes	2016/7/99	0: no	2. salvage(手術後大於一年)	1	2020-05-07
2017-02-16	66	166	79	28.6689	13.037	2016/10/99	561	未知	未知		8.T3b	10.不明或未註記	1.N0	2.M1a	5	0.無	0.無	0.無	1	1. RARP	2017-10-26	1.有	2021-05-10	1	1. neoadjuvnat or concurrent (before or during R/T or OP)	2017/02/99		0						22.46	12.8	2.88	6.T2c	1.N0	0.無	0.無	0.無	0.無	0: negative	1: yes	2018-01-17	1: yes	2. salvage(手術後大於一年)	1	2021-05-10
2017-02-15	74	154	54	22.7694	3.014	2017/2/99	39	4	5	5: 4+5/5+4/5+5	6.T2c	10.不明或未註記	2.N1	1.M0	4	0.無	0.無	0.無	1	1. RARP	2017-11-28	1.有	2020-02-03	1	1. neoadjuvnat or concurrent (before or during R/T or OP)	2017/03/99	2021-06-16	0					2	15.3	6.12	0.936	4.T2a	2.N1	0.無	0.無	1.有	0.無	0: negative	1: yes	2018-07-30	0: no	2. salvage(手術後大於一年)	1	2020-02-03
2017-11-16	81	157	70.5	28.6016	10.352	2017-11-14	237.535	4	5	5: 4+5/5+4/5+5	7.T3a	10.不明或未註記	2.N1	1.M0	4	0.無	0.無	0.無	0	0. no OP		0.無		0	1. neoadjuvnat or concurrent (before or during R/T or OP)	2017-12-23		0					2
2017-10-17	74	165	75	27.5482	30.917	2017-10-13	265.973	4	5	5: 4+5/5+4/5+5	7.T3a	10.不明或未註記	1.N0	1.M0	2	0.無	0.無	0.無	0	0. no OP		0.無		0	1. neoadjuvnat or concurrent (before or during R/T or OP)	2017-11-21		0					2
2019-05-15	54	160	66	25.7812	45.62	2019-05-13	148.198	5	5	5: 4+5/5+4/5+5	9.T4	10.不明或未註記	1.N0	1.M0	3	0.無	0.無	0.無	1	1. RARP	2020-03-20	2.復發	2022-04-28	1	1. neoadjuvnat or concurrent (before or during R/T or OP)	2019-05-15		0					2	20.33	9.14	0.0914	8.T3b	2.N1	1.有	0.無	1.有	0.無	2. positive	1: yes	2020-05-21	1: yes	2. salvage(手術後大於一年)	1	2022-04-28
[truncated: 45 more columns]
